# Supplementary material for: Safety profile of metformin in adolescents with type 2 diabetes: A pharmacovigilance analysis of the FDA Adverse Event Reporting System
Source: PLoS One. 2025 Nov 21;20(11):e0337204. doi: 10.1371/journal.pone.0337204 (PMC12637960; doi:10.1371/journal.pone.0337204)
Supplement: S2 File — ROR, Reporting odds ratio; IC, information component. (XLSX) [file pone.0337204.s002.xlsx]

## Sheet: PT_ROR & IC-original data
	PT	Overall_ROR_CI	Overall_IC_CI	Overall_IC_a	Overall_IC_b	Overall_IC_c	Overall_IC_d	Male_ROR_CI	Male_IC_CI	Male_a	Male_b	Male_c	Male_d	Female_ROR_CI	Female_IC_CI	Female_a	Female_b	Female_c	Female_d
1	Condition Aggravated	13.19 (7.09 , 24.52)	2.65 (1.88 , 3.19)	19	528	22	8067	23.17 (8.35 , 64.29)	2.70 (1.62 , 3.43)	10	241	6	3350	1.16 (0.15 , 8.78)	0.13 (-3.65 , 1.82)	1	250	16	4646
2	Suicide Attempt	2.34 (0.69 , 7.93)	0.89 (-1.18 , 2.10)	3	544	19	8070	NA	NA	NA	NA	NA	NA	4.02 (1.15 , 14.08)	1.35 (-0.72 , 2.56)	3	248	14	4648
3	Multiple Organ Dysfunction Syndrome	44.60 (4.63 , 429.50)	2.22 (0.15 , 3.43)	3	544	1	8088	Inf (NaN , Inf)	2.30 (0.23 , 3.51)	3	248	0	3356	NA	NA	NA	NA	NA	NA
4	Treatment Noncompliance	4.14 (2.44 , 7.02)	1.67 (0.88 , 2.22)	18	529	66	8023	4.27 (2.00 , 9.12)	1.60 (0.46 , 2.36)	9	242	29	3327	4.65 (2.22 , 9.74)	1.74 (0.60 , 2.50)	9	242	37	4625
5	Intentional Overdose	4.18 (1.80 , 9.71)	1.57 (0.27 , 2.42)	7	540	25	8064	3.35 (0.37 , 30.09)	0.82 (-2.96 , 2.51)	1	250	4	3352	5.68 (2.26 , 14.27)	1.83 (0.41 , 2.74)	6	245	20	4642
6	Product Administration Error	3.06 (1.42 , 6.58)	1.29 (0.08 , 2.09)	8	539	39	8050	NA	NA	NA	NA	NA	NA	8.49 (3.66 , 19.72)	2.22 (1.01 , 3.02)	8	243	18	4644
7	Medication Error	3.72 (1.39 , 9.95)	1.40 (-0.16 , 2.38)	5	542	20	8069	6.80 (2.31 , 20.05)	1.83 (0.27 , 2.81)	5	246	10	3346	NA	NA	NA	NA	NA	NA
8	Drug Abuse	29.79 (5.44 , 163.01)	2.35 (0.58 , 3.43)	4	543	2	8087	27.16 (4.95 , 149.02)	2.29 (0.52 , 3.37)	4	247	2	3354	NA	NA	NA	NA	NA	NA
9	Product Prescribing Error	22.30 (3.72 , 133.74)	2.10 (0.03 , 3.31)	3	544	2	8087	20.29 (3.37 , 122.00)	2.05 (-0.02 , 3.26)	3	248	2	3354	NA	NA	NA	NA	NA	NA
10	Toxicity To Various Agents	74.61 (8.70 , 639.77)	2.64 (1.08 , 3.62)	5	542	1	8088	Inf (NaN , Inf)	2.53 (0.76 , 3.61)	4	247	0	3356	18.64 (1.16 , 298.89)	1.32 (-2.46 , 3.01)	1	250	1	4661
11	Substance Use	Inf (NaN , Inf)	2.58 (0.81 , 3.66)	4	543	0	8089	Inf (NaN , Inf)	2.53 (0.76 , 3.61)	4	247	0	3356	NA	NA	NA	NA	NA	NA
12	Off Label Use	1.49 (0.77 , 2.87)	0.49 (-0.59 , 1.22)	10	537	100	7989	2.72 (1.20 , 6.19)	1.13 (-0.17 , 1.98)	7	244	35	3321	0.88 (0.27 , 2.82)	-0.15 (-2.22 , 1.06)	3	248	63	4599
13	Overdose	2.75 (1.05 , 7.17)	1.12 (-0.44 , 2.10)	5	542	27	8062	2.69 (0.59 , 12.34)	0.91 (-1.68 , 2.30)	2	249	10	3346	3.31 (0.96 , 11.37)	1.20 (-0.87 , 2.41)	3	248	17	4645
14	Glycosylated Haemoglobin Increased	1.68 (0.80 , 3.51)	0.63 (-0.58 , 1.43)	8	539	71	8018	3.42 (1.56 , 7.50)	1.37 (0.16 , 2.17)	8	243	32	3324	NA	NA	NA	NA	NA	NA
15	Metabolic Disorder	10.65 (3.37 , 33.67)	2.13 (0.57 , 3.11)	5	542	7	8082	34.09 (6.58 , 176.61)	2.48 (0.92 , 3.46)	5	246	2	3354	NA	NA	NA	NA	NA	NA
16	Ketoacidosis	1.89 (1.00 , 3.56)	0.78 (-0.24 , 1.47)	11	536	87	8002	3.41 (1.47 , 7.89)	1.35 (0.05 , 2.20)	7	244	28	3328	1.29 (0.46 , 3.58)	0.30 (-1.47 , 1.38)	4	247	58	4604
17	Lactic Acidosis	50.19 (13.77 , 182.91)	2.99 (1.91 , 3.72)	10	537	3	8086	Inf (NaN , Inf)	2.53 (0.76 , 3.61)	4	247	0	3356	38.03 (9.45 , 152.97)	2.76 (1.34 , 3.67)	6	245	3	4659
18	Metabolic Acidosis	4.47 (1.79 , 11.18)	1.60 (0.18 , 2.51)	6	541	20	8069	6.71 (0.61 , 74.26)	1.08 (-2.70 , 2.77)	1	250	2	3354	5.24 (1.93 , 14.23)	1.72 (0.16 , 2.70)	5	246	18	4644
19	Hyperkalaemia	18.65 (4.99 , 69.65)	2.36 (0.80 , 3.34)	5	542	4	8085	18.10 (4.03 , 81.33)	2.19 (0.42 , 3.27)	4	247	3	3353	18.64 (1.16 , 298.89)	1.32 (-2.46 , 3.01)	1	250	1	4661
20	Hepatic Steatosis	8.92 (2.13 , 37.42)	1.80 (-0.27 , 3.01)	3	544	5	8084	NA	NA	NA	NA	NA	NA	28.19 (4.69 , 169.48)	2.21 (0.14 , 3.42)	3	248	2	4660
21	Pancreatitis Acute	8.15 (4.23 , 15.70)	2.26 (1.36 , 2.88)	14	533	26	8063	30.50 (11.49 , 80.96)	2.89 (1.95 , 3.53)	13	238	6	3350	0.93 (0.12 , 6.96)	-0.07 (-3.85 , 1.62)	1	250	20	4642
22	Gastrointestinal Disorder	13.09 (4.73 , 36.23)	2.37 (1.07 , 3.22)	7	540	8	8081	54.33 (6.05 , 487.96)	2.41 (0.64 , 3.49)	4	247	1	3355	5.34 (1.10 , 25.84)	1.38 (-1.21 , 2.77)	2	249	7	4655
23	Abdominal Pain	2.28 (1.12 , 4.62)	0.98 (-0.16 , 1.74)	9	538	59	8030	1.49 (0.34 , 6.46)	0.40 (-2.19 , 1.79)	2	249	18	3338	3.40 (1.51 , 7.68)	1.40 (0.10 , 2.25)	7	244	39	4623
24	Abdominal Distension	5.41 (1.72 , 17.05)	1.63 (-0.14 , 2.71)	4	543	11	8078	NA	NA	NA	NA	NA	NA	9.42 (2.82 , 31.50)	2.02 (0.25 , 3.10)	4	247	8	4654
25	Nausea	1.28 (0.64 , 2.54)	0.31 (-0.83 , 1.07)	9	538	104	7985	0.34 (0.05 , 2.49)	-1.13 (-4.91 , 0.56)	1	250	39	3317	2.40 (1.14 , 5.06)	1.04 (-0.17 , 1.84)	8	243	63	4599
26	Caesarean Section	6.37 (1.64 , 24.70)	1.63 (-0.44 , 2.84)	3	544	7	8082	NA	NA	NA	NA	NA	NA	8.04 (2.07 , 31.28)	1.79 (-0.28 , 3.00)	3	248	7	4655
27	Back Pain	5.57 (1.47 , 21.06)	1.55 (-0.52 , 2.76)	3	544	8	8081	NA	NA	NA	NA	NA	NA	9.39 (2.33 , 37.77)	1.87 (-0.20 , 3.08)	3	248	6	4656
28	Pregnancy	Inf (NaN , Inf)	2.34 (0.27 , 3.55)	3	544	0	8089	NA	NA	NA	NA	NA	NA	Inf (NaN , Inf)	2.42 (0.35 , 3.63)	3	248	0	4662
29	Presyncope	29.79 (5.44 , 163.01)	2.35 (0.58 , 3.43)	4	543	2	8087	NA	NA	NA	NA	NA	NA	75.48 (8.40 , 677.86)	2.57 (0.80 , 3.65)	4	247	1	4661
30	Dizziness	1.98 (0.84 , 4.66)	0.80 (-0.62 , 1.71)	6	541	45	8044	NA	NA	NA	NA	NA	NA	4.37 (1.78 , 10.72)	1.61 (0.19 , 2.52)	6	245	26	4636
31	Areflexia	59.58 (6.65 , 534.00)	2.46 (0.69 , 3.54)	4	543	1	8088	54.33 (6.05 , 487.96)	2.41 (0.64 , 3.49)	4	247	1	3355	NA	NA	NA	NA	NA	NA
32	Muscular Weakness	8.51 (2.48 , 29.16)	1.91 (0.14 , 2.99)	4	543	7	8082	27.16 (4.95 , 149.02)	2.29 (0.52 , 3.37)	4	247	2	3354	NA	NA	NA	NA	NA	NA
33	Ataxia	14.86 (2.99 , 73.80)	1.99 (-0.08 , 3.20)	3	544	3	8086	13.52 (2.71 , 67.34)	1.93 (-0.14 , 3.14)	3	248	3	3353	NA	NA	NA	NA	NA	NA
34	Friedreich's Ataxia	Inf (NaN , Inf)	3.15 (2.01 , 3.91)	9	538	0	8089	Inf (NaN , Inf)	1.40 (-2.38 , 3.09)	1	250	0	3356	NA	NA	NA	NA	NA	NA
35	Decreased Vibratory Sense	Inf (NaN , Inf)	2.58 (0.81 , 3.66)	4	543	0	8089	Inf (NaN , Inf)	2.53 (0.76 , 3.61)	4	247	0	3356	NA	NA	NA	NA	NA	NA
36	Gait Inability	Inf (NaN , Inf)	2.99 (1.69 , 3.84)	7	540	0	8089	Inf (NaN , Inf)	2.93 (1.63 , 3.78)	7	244	0	3356	NA	NA	NA	NA	NA	NA
37	Neuropathy Vitamin B12 Deficiency	Inf (NaN , Inf)	2.88 (1.46 , 3.79)	6	541	0	8089	Inf (NaN , Inf)	2.82 (1.40 , 3.73)	6	245	0	3356	NA	NA	NA	NA	NA	NA
38	Vitamin B12 Deficiency	Inf (NaN , Inf)	2.34 (0.27 , 3.55)	3	544	0	8089	Inf (NaN , Inf)	2.30 (0.23 , 3.51)	3	248	0	3356	NA	NA	NA	NA	NA	NA
39	Cardiac Arrest	8.92 (2.13 , 37.42)	1.80 (-0.27 , 3.01)	3	544	5	8084	13.52 (2.71 , 67.34)	1.93 (-0.14 , 3.14)	3	248	3	3353	NA	NA	NA	NA	NA	NA
40	Swelling	11.91 (3.19 , 44.48)	2.07 (0.30 , 3.15)	4	543	5	8084	27.16 (4.95 , 149.02)	2.29 (0.52 , 3.37)	4	247	2	3354	NA	NA	NA	NA	NA	NA
41	Hypertension	3.72 (1.39 , 9.95)	1.40 (-0.16 , 2.38)	5	542	20	8069	2.99 (0.64 , 13.91)	0.98 (-1.61 , 2.37)	2	249	9	3347	5.11 (1.42 , 18.43)	1.53 (-0.54 , 2.74)	3	248	11	4651
42	Cardiac Failure	40.00 (10.58 , 151.21)	2.83 (1.62 , 3.63)	8	539	3	8086	6.71 (0.61 , 74.26)	1.08 (-2.70 , 2.77)	1	250	2	3354	NA	NA	NA	NA	NA	NA
43	Ventricular Arrhythmia	135.30 (17.11 , 1069.94)	3.07 (1.93 , 3.83)	9	538	1	8088	13.42 (0.84 , 215.20)	1.23 (-2.55 , 2.92)	1	250	1	3355	NA	NA	NA	NA	NA	NA
44	Acute Kidney Injury	2.12 (0.63 , 7.13)	0.79 (-1.28 , 2.00)	3	544	21	8068	NA	NA	NA	NA	NA	NA	3.75 (1.08 , 13.04)	1.30 (-0.77 , 2.51)	3	248	15	4647
45	Nephropathy	Inf (NaN , Inf)	2.58 (0.81 , 3.66)	4	543	0	8089	Inf (NaN , Inf)	1.40 (-2.38 , 3.09)	1	250	0	3356	Inf (NaN , Inf)	2.42 (0.35 , 3.63)	3	248	0	4662
46	Blood Creatinine Increased	24.86 (5.93 , 104.30)	2.45 (0.89 , 3.43)	5	542	3	8086	4.47 (0.46 , 43.13)	0.95 (-2.83 , 2.64)	1	250	3	3353	Inf (NaN , Inf)	2.68 (0.91 , 3.76)	4	247	0	4662
47	Rhabdomyolysis	10.65 (3.37 , 33.67)	2.13 (0.57 , 3.11)	5	542	7	8082	27.16 (4.95 , 149.02)	2.29 (0.52 , 3.37)	4	247	2	3354	3.73 (0.43 , 32.05)	0.90 (-2.88 , 2.59)	1	250	5	4657
48	Axillary Pain	29.79 (5.44 , 163.01)	2.35 (0.58 , 3.43)	4	543	2	8087	27.16 (4.95 , 149.02)	2.29 (0.52 , 3.37)	4	247	2	3354	NA	NA	NA	NA	NA	NA
49	Exercise Tolerance Decreased	Inf (NaN , Inf)	2.58 (0.81 , 3.66)	4	543	0	8089	Inf (NaN , Inf)	2.53 (0.76 , 3.61)	4	247	0	3356	NA	NA	NA	NA	NA	NA
50	Subcutaneous Abscess	11.91 (3.19 , 44.48)	2.07 (0.30 , 3.15)	4	543	5	8084	27.16 (4.95 , 149.02)	2.29 (0.52 , 3.37)	4	247	2	3354	NA	NA	NA	NA	NA	NA
51	Skin Exfoliation	20.96 (6.63 , 66.26)	2.57 (1.27 , 3.42)	7	540	5	8084	NA	NA	NA	NA	NA	NA	NA	NA	NA	NA	NA	NA
